# Supplementary material for: The measurement of mental fatigue following an overnight on-call duty among doctors using electroencephalogram
Source: PLoS One. 2023 Jul 5;18(7):e0287999. doi: 10.1371/journal.pone.0287999 (PMC10321608; doi:10.1371/journal.pone.0287999)
Supplement: S1 Data — (CSV) [file pone.0287999.s001.csv]

ID	EEGBrand	EEGBrandw	EDU	DEPT	POST	BPbef	BPaft	BPavr	BPmap	PRbef	PRaft	PRavr	SEX	AGE	ONCALL	WT	HT	BMI	WORKYRS	preCall_Sleep	SLEEPHRS_afterwork_session	Sleep_group	AWAKEHRS	CAFFEINE	TEA	SMOKING	ALCOHOL	COMORBID	COMORBIDTYPE	CORTISOL	FASscore	FASgroup	CHALDER	Chalder_Group	SubFatigue	SubDistSleep	SubMoodSwg	SubBodyach	OxfordFatigue	EFTcgt	EFTcgpct	EFTincgt	EFTincgpct	NGt	NGpct	STcgt	STcgpct	STincgt	STincgpct
D001	Nicolet	Nicolet	degree	cardilogy	ud44	120.76	107.73	112.75	87.3	81	80	81	male	31	Yes	92	180	28.4	4.5	5	1.5	< 4 hrs	31	Yes	No	No	No	No	nil	6	17	not fatigue	10	no fatigue	no	yes	yes	yes	fatigue	652	100	922	100	709.66	100	1004	100	1095	100
D002	Nicolet	Nicolet	degree	cardilogy	ud44	116.066	116.06	116.06	82.7	64	64	64	male	28	Yes	68	167	24	2	9.5	3	< 4 hrs	36	No	No	No	No	No	nil	3	15	not fatigue	8	no fatigue	no	no	no	no	no fatigue	923	100	1094	100	587.28	100	1033	100	1277	100
D003	Nicolet	Nicolet	degree	medical	ud44	141.092	146.093	145.93	104	70	69	70	male	30	Yes	79.3	161	30.6	5	6.5	2	< 4 hrs	19	Yes	Yes	No	No	No	nil	2	25	fatigue	17	fatigue	no	yes	yes	yes	fatigue	422	100	870	96.6	419.33	92.3	678	100	817	100
D004	Nicolet	Nicolet	degree	medical	ud44	119.07	120.076	120.073	98.7	84	82	83	male	29	Yes	64.8	173	21.7	3	8	2	< 4 hrs	20	No	No	No	No	No	nil	4	20	not fatigue	22	fatigue	yes	yes	no	no	no fatigue	395	100	488	100	417.2	91.66	745	100	772	90.9
D005	Nicolet	Nicolet	degree	medical	ud44	150.098	150.11	150.099	116	110	97	104	male	30	Yes	108	175	35.2	3	6	2	< 4 hrs	24	Yes	No	No	No	No	nil	2	21	not fatigue	20	fatigue	no	yes	no	no	no fatigue	491	100	508	100	652.5	100	862	100	1095	95.65
D006	Nicolet	Nicolet	degree	medical	ud44	129.08	131.09	130.085	93.5	96	87	91.5	male	28	Yes	80	169	28	5	5	0.5	< 4 hrs	32	No	No	No	No	No	nil	5	21	not fatigue	12	no fatigue	no	yes	no	no	no fatigue	628	100	1124	100	669.4	100	1006	100	1292	100
D008	Nicolet	Nicolet	degree	paedsgx	ud44	120.074	125.078	123.076	84	87	60	74	male	29	Yes	56	178	17.67	4	7	3	< 4 hrs	34	No	No	Yes	No	No	nil	8	19	not fatigue	3	no fatigue	no	no	yes	no	no fatigue	386	100	483	100	364.25	100	737	100	808	100
D009	Nicolet	Nicolet	degree	paedsgx	ud44	111.062	111.062	111.062	76	74	74	74	female	28	Yes	44	160	17.2	3	5.5	3.5	< 4 hrs	33	Yes	No	No	No	No	nil	5	17	not fatigue	9	no fatigue	no	no	no	yes	no fatigue	422	100	870	96.6	419.33	92.3	678	100	817	100
D010	Nicolet	Nicolet	degree	medical	ud48	134.085	148.084	141.085	100	79	73	76	male	32	Yes	85	166	30.8	6	7	2	< 4 hrs	36	Yes	No	No	No	No	nil	5	22	fatigue	11	no fatigue	no	yes	yes	no	no fatigue	923	100	1094	100	587.28	100	1033	100	1277	100
D011	Nicolet	Nicolet	degree	medical	ud44	112.076	114.074	113.075	70	87	55	70.5	male	29	Yes	73	176	23.6	3.5	6	1	< 4 hrs	33	No	No	No	No	No	nil	2	12	not fatigue	12	no fatigue	no	yes	no	no	no fatigue	491	100	508	100	652.5	100	862	100	1095	95.65
D012	Nicolet	Nicolet	degree	medical	ud44	139.097	144.096	142.097	109	68	72	70	male	31	Yes	106	171.5	36	5	8.5	2	< 4 hrs	35	Yes	No	No	No	No	nil	3	15	not fatigue	11	no fatigue	no	no	no	no	no fatigue	554	100	928	100	375	100	1393	90	1330	100
D014	Nicolet	Nicolet	degree	medical	ud44	115.087	120.072	118.081	83	70	68	69	male	29	Yes	69	170.4	23.9	4	5	2	< 4 hrs	32	No	No	No	No	No	nil	4	23	fatigue	12	no fatigue	no	no	no	yes	no fatigue	405	100	479	100	560.83	100	1073	98	967	98
D016	Nicolet	Nicolet	postgrad	paedsmed	ud48	137.077	137.077	137.077	93	81	81	81	female	30	Yes	64	168.5	22.67	6	7.5	1	< 4 hrs	33	Yes	Yes	No	No	No	nil	2	15	not fatigue	9	no fatigue	no	no	yes	yes	no fatigue	570	100	699	100	388.33	92.3	910	100	965	100
D017	Nicolet	Nicolet	degree	paedsmed	ud48	126.093	126.093	126.093	103	57	57	57	male	35	Yes	75	171	25.65	10	6	3	< 4 hrs	32	Yes	No	No	No	No	nil	2	16	not fatigue	6	no fatigue	yes	no	yes	no	fatigue	422	100	870	96.6	419.33	92.3	678	100	817	100
D018	Nicolet	Nicolet	degree	paedsmed	ud44	117.073	117.073	117.073	90	88	88	88	female	30	Yes	58	165	21	3	9	1	< 4 hrs	34	No	No	No	No	No	nil	2	33	fatigue	10	no fatigue	yes	yes	yes	yes	fatigue	648	100	77	100	798.71	100	1285	100	1336	100
D019	Nicolet	Nicolet	degree	paedsmed	ud44	123.08	123.08	123.08	94.33	80	80	80	female	27	Yes	80	170	27.6	3	6	2	< 4 hrs	33	No	No	No	No	No	nil	2	20	not fatigue	7	no fatigue	yes	yes	no	no	fatigue	570	100	699	100	388.33	92.3	910	100	965	100
D020	Nicolet	Nicolet	degree	paedsmed	ud48	130.084	130.084	130.084	98	97	97	97	female	33	Yes	88	168	31	8	7	3	< 4 hrs	32	No	Yes	No	No	No	nil	8	22	fatigue	12	no fatigue	yes	no	yes	no	fatigue	616	100	680	100	455.71	100	907	100	1323	100
D021	Nicolet	Nicolet	degree	surgical	ud48	130.084	130.084	130.084	98	97	97	97	male	33	Yes	118	178	37.2	9	6	2	< 4 hrs	33	Yes	Yes	Yes	No	No	nil	2	32	fatigue	5	no fatigue	yes	yes	yes	yes	fatigue	612	100	790	92.3	608.4	100	1023	91.66	991	100
D022	Nicolet	Nicolet	degree	medical	ud44	115.057	115.057	115.057	73	77	77	77	female	29	Yes	54	161	20.8	5	8	0.5	< 4 hrs	31	Yes	No	No	No	No	nil	2	22	fatigue	8	no fatigue	no	no	no	no	no fatigue	570	100	699	100	388.33	92.3	910	100	965	100
D023	Nicolet	Nicolet	degree	paedsmed	ud44	111.06	111.06	111.06	80	77	77	77	male	29	Yes	60	174	19.81	3	6	2	< 4 hrs	32	No	Yes	Yes	Yes	No	nil	2	21	not fatigue	8	no fatigue	no	no	no	yes	no fatigue	422	100	870	96.6	419.33	92.3	678	100	817	100
D024	Nicolet	Nicolet	degree	paedsmed	ud44	116.069	116.069	116.069	83	72	72	72	male	30	Yes	50	167	17.9	6	10	4	< 4 hrs	35	No	No	No	No	No	nil	2	20	not fatigue	7	no fatigue	no	no	no	no	no fatigue	415	100	447	83.33	468	95.13	655	100	892	93.1
D025	Nicolet	Nicolet	degree	surgical	ud44	130.06	130.06	130.06	83.3	64	64	64	male	30	Yes	95	174	31.4	6	6	2	< 4 hrs	34	No	No	No	No	No	nil	2	21	not fatigue	9	no fatigue	no	no	no	no	no fatigue	586	100	989	100	504.85	100	1184	100	1255	100
D026	Nicolet	Nicolet	degree	paedsmed	ud48	100.06	100.06	100.06	72	64	64	64	female	32	Yes	52	154	22	7	5	3	< 4 hrs	32	No	No	No	No	No	nil	2	19	not fatigue	11	no fatigue	yes	no	yes	no	no fatigue	570	100	699	100	388.33	92.3	910	100	965	100
D027	Nicolet	Nicolet	degree	surgical	ud44	115.066	115.066	115.066	80	73	73	73	male	28	Yes	84	181	25.7	3	6	1	< 4 hrs	34	No	No	No	No	No	nil	4	19	not fatigue	5	no fatigue	no	no	yes	no	no fatigue	637	100	789	100	564	100	980	100	1274	91.66
D028	Nicolet	Nicolet	degree	surgical	ud48	121.073	121.073	121.073	58	84	84	84	male	32	Yes	83	173	27.8	7	7	1	< 4 hrs	31	No	No	No	No	No	nil	3	19	not fatigue	11	no fatigue	no	no	no	no	no fatigue	659	100	629	100	524	100	846	100	1149	100
D029	Nicolet	Nicolet	degree	surgical	ud48	121.073	121.073	121.073	58	84	84	84	male	31	Yes	70	170	24.2	6	6	1	< 4 hrs	32	Yes	No	No	No	No	nil	2	21	not fatigue	6	no fatigue	no	no	no	yes	no fatigue	509	100	504	100	490.15	95.44	818	100	1061	95.66
D030	Nicolet	Nicolet	degree	surgical	ud44	115.066	115.066	115.066	80	73	73	73	female	29	Yes	53	160	20.7	4	7.5	0.5	< 4 hrs	33	No	No	No	No	No	nil	2	24	fatigue	13	no fatigue	no	no	yes	yes	no fatigue	466	100	689	100	431.57	100	914	100	1247	90
D031	Nicolet	Nicolet	degree	paedssgx	ud44	135.085	135.085	135.085	98	87	87	87	male	29	Yes	80	175	26	3	8	2	< 4 hrs	37	Yes	No	No	No	No	nil	2	20	not fatigue	15	fatigue	no	no	no	no	no fatigue	452	100	449	100	934.12	94.44	1015	100	1196	90
D032	Nicolet	Nicolet	degree	surgical	ud44	115.066	115.066	115.066	80	73	73	73	male	28	Yes	90	177	28.75	5	7	4	< 4 hrs	34	Yes	Yes	No	No	No	nil	2	23	fatigue	7	no fatigue	no	yes	no	yes	no fatigue	546	100	639	100	443	100	846	100	1295	100
D033	Nicolet	Nicolet	degree	medical	ud44	121.073	121.073	121.073	58	84	84	84	male	28	Yes	90	177	28.75	5	6	4	< 4 hrs	34	Yes	Yes	No	No	No	nil	2	21	not fatigue	7	no fatigue	no	no	no	no	no fatigue	422	100	870	96.6	419.33	92.3	678	100	817	100
D034	Nicolet	Nicolet	degree	surgical	ud44	121.073	121.073	121.073	58	84	84	84	male	29	Yes	88	182	26.57	4	6.5	4	< 4 hrs	36	Yes	Yes	No	No	No	nil	6	13	not fatigue	30	fatigue	yes	yes	yes	yes	fatigue	490	100	718	100	459	100	908	100	1233	94.9
D035	Nicolet	Nicolet	postgrad	neurology	ud52	115.066	115.066	115.066	80	73	73	73	male	35	Yes	80	170	27.7	11	5	4.5	< 4 hrs	30	No	No	No	No	No	nil	7	10	not fatigue	10	no fatigue	no	no	no	no	no fatigue	816	100	662	100	551.6	100	979	100	1852	100
D036	Nicolet	Nicolet	degree	neurology	ud44	135.085	135.085	135.085	98	87	87	87	male	28	Yes	64	170	22.2	3.5	7	3	< 4 hrs	32	Yes	No	No	No	No	nil	9	21	not fatigue	14	no fatigue	yes	no	no	yes	no fatigue	526	100	720	100	618.33	100	902	100	1149	100
[truncated: 355 more columns]
